# Supplementary material for: GSK3 as a Regulator of Cytoskeleton Architecture: Consequences for Health and Disease
Source: Cells. 2021 Aug 14;10(8):2092. doi: 10.3390/cells10082092 (PMC8393567; doi:10.3390/cells10082092)
Supplement: Supplementary file 1 [file cells-10-02092-s001.zip]

Archive with 8 entries (4 files):
- cells-1321287-supplementary/
- cells-1321287-supplementary/cells-1321287-SM/
- cells-1321287-supplementary/cells-1321287-SM/Supplementary tables/
- cells-1321287-supplementary/cells-1321287-SM/Supplementary tables/Supplementary Table S1.pdf
- cells-1321287-supplementary/cells-1321287-SM/Supplementary tables/Supplementary Table S2.pdf
- cells-1321287-supplementary/Supplementary tables/
- cells-1321287-supplementary/Supplementary tables/Supplementary Table S1.pdf
- cells-1321287-supplementary/Supplementary tables/Supplementary Table S2.pdf
